# Supplementary material for: In Vitro Effect of Flavonoids on Basophils Degranulation and Intestinal Epithelial Barrier Damage Induced by ω-5 Gliadin-Derived Peptide
Source: Foods. 2022 Nov 29;11(23):3857. doi: 10.3390/foods11233857 (PMC9741160; doi:10.3390/foods11233857)
Supplement: Supplementary file 1 [file foods-11-03857-s001.zip]

Archive with 1 entries (1 files):
- foods-1918726-supplementary.pdf
